# Supplementary material for: Grapevine Trunk Diseases in Greece: Disease Incidence and Fungi Involved in Discrete Geographical Zones and Varieties
Source: J Fungi (Basel). 2023 Dec 20;10(1):2. doi: 10.3390/jof10010002 (PMC10817465; doi:10.3390/jof10010002)
Supplement: Supplementary file 1 [file jof-10-00002-s001.zip]

Archive with 1 entries (1 files):
- jof-2758771-supplementary.pdf
